# Supplementary material for: High diversity of clinical Mycobacterium intracellulare in China revealed by whole genome sequencing
Source: Front Public Health. 2022 Nov 17;10:989587. doi: 10.3389/fpubh.2022.989587 (PMC9714602; doi:10.3389/fpubh.2022.989587)
Supplement: Supplementary Table S1 — The public genomes of 30 M. intracellulare and 14 related strains were used in this study. [file Table_1.XLSX]

## Sheet: Table S1
Table S1. The publicly genomes of 30 M. intracellulare and 14 related strains in this study.
Isolates Name	Isolates type	Accesion number	Geographical locations
M.i.27	M. intracellulare	NZ_AP024266.1	Japan
M026	M. intracellulare	NZ_AP024264.1	Japan
M008	M. intracellulare	NZ_AP024248.1	Japan
M023	M. intracellulare	NZ_AP024260.1	Japan
M009	M. intracellulare	NZ_AP024250.1	Japan
M025	M. intracellulare	NZ_AP024262.1	Japan
M006	M. intracellulare	NZ_AP024245.1	Japan
FDAARGOS_1564	M. intracellulare	NZ_CP085945.1	Germany
FLAC0181	M. intracellulare	NZ_CP023149.1	USA
FDAARGOS_1612	M. intracellulare	NZ_CP089220.1	Germany
M007	M. intracellulare	NZ_AP024247.1	Japan
M018	M. intracellulare	NZ_AP024255.1	Japan
M005	M. intracellulare	NZ_AP024244.1	Japan
FDAARGOS_1611	M. intracellulare	NZ_CP089221.1	Germany
M016	M. intracellulare	NZ_AP024254.1	Japan
M002	M. intracellulare	NZ_AP024241.1	Japan
FLAC0133	M. intracellulare	NZ_CP023146.1	USA
M.i.198	M. intracellulare	NZ_AP024265.1	Japan
MOTT-02	M. intracellulare	NC_016947.1	South Korea
N852002-53206_SCH5915646	M. intracellulare	GCA_001667355.1	South Africa
NCSURP8077	M. intracellulare	GCA_900960235.1	France
NFLAC0204	M. intracellulare	GCA_002292525.1	USA
NM004	M. intracellulare	GCA_016587555.1	Japan
NM010	M. intracellulare	GCA_016587575.1	Japan
NM013	M. intracellulare	GCA_016587615.1	Japan
NM014	M. intracellulare	GCA_016587635.1	Japan
NM022	M. intracellulare	GCA_016587675.1	Japan
NM024	M. intracellulare	GCA_016587695.1	Japan
NM028	M. intracellulare	GCA_016587735.1	Japan
NMIN_061107_1834	M. intracellulare	GCA_000523795.1	USA
NFDAARGOS_1610	M. indicus pranii	NZ_CP089222.1	Germany
Asan 36912	Mycobacterium intracellulare subsp. Yongonense	NZ_CP015964.1	South Korea
Asan 36527	Mycobacterium intracellulare subsp. Yongonense	NZ_CP015965.1	South Korea
05-1390	Mycobacterium intracellulare subsp. Yongonense	NC_021715.1	South Korea
M011	Mycobacterium paraintracellulare	NZ_AP024251.1	Japan
JCM 30622	Mycobacterium paraintracellulare	NZ_AP022597.1	NA
MOTT64	Mycobacterium paraintracellulare	NC_016948.1	South Korea
M001	Mycobacterium paraintracellulare	NZ_AP024240.1	Japan
M019	Mycobacterium paraintracellulare	NZ_AP024257.1	Japan
M015	Mycobacterium paraintracellulare	NZ_AP024253.1	Japan
M003	Mycobacterium paraintracellulare	NZ_AP024243.1	Japan
M020	Mycobacterium paraintracellulare	NZ_AP024258.1	Japan
M021	Mycobacterium paraintracellulare	NZ_AP024259.1	Japan
ATCC9506	Mycobacterium. indicus pranii	NC_018612.1	NA

## Sheet: Table S2
Table S2. The antimicrobial susceptibilities and minimum inhibitory concentrations (MICs) of strains in different clade.
	clade A			clade B			clade C			clade D			clade E			clade F			clade G			clade H			X2	P
Agents	MIC50	MIC90	R(n,%)	MIC50	MIC90	R(n,%)	MIC50	MIC90	R(n,%)	MIC50	MIC90	R(n,%)	MIC50	MIC90	R(n,%)	MIC50	MIC90	R(n,%)	MIC50	MIC90	R(n,%)	MIC50	MIC90	R(n,%)
CLR	2	4	0(0)	1	8	0(0.0)	2	4	0(0.0)	2	4	0(10.0)	2	16	1(11.1)	1	2	0(0.0)	2	4	0(0.0)	2	4	1(2.0)	0.0322	0.592
AN	8	32	1(12.5)	16	32	1(16.7)	8	32	0(0.0)	16	64	2(20.0)	16	32	0(0.0)	16	32	0(0.0)	16	41.6	1(12.5)	16	64	6(12.2)	0.0003	0.6067
MXF	4	8	5(62.5)	2	4	2(33.3)	2	4	4(40.0)	4	8	7(70.0)	4	16	6(66.7)	2	4	1(25.0)	4	8	7(87.5)	4	8	29(59.2)	<0.0001	0.4061
LNZ	32	64	4(50)	16	32	2(33.3)	32	64	7(70.0)	16	64	3(30.0)	32	64	8(88.9)	16	32	1(25.0)	32	64	6(75.0)	32	64	27(55.1)	<0.0001	0.1647
CIP	16	>16	8(100)	16	>16	6(100.0)	>16	>16	9(90.0)	>16	>16	8(80.0)	>16	>16	8(88.9)	8	16	3(75.0)	>16	>16	6(75.0)	>16	>16	44(89.8)
DO	>16	>16	0(0)	>16	>16	6(100.0)	>16	>16	10(100.0)	>16	>16	10(100.0)	>16	>16	9(100.0)	>16	>16	3(75.0)	>16	>16	8(100.0)	>16	>16	48(98.0)	0.0098	0.2972
EMB	8	>16	4(50)	4	6	1(16.7)	4	16	3(30.0)	8	16	6(60.0)	4	16	3(33.3)	4	4	0(0.0)	4	10.7	3(37.5)	8	16	25(51.0)	<0.0001	0.262
RIF	4	8	8(100)	16	32	6(100.0)	8	8	8(80.0)	8	16	10(100.0)	16	16	9(100.0)	1	8	1(25.0)	8	9	8(100.0)	8	8	46(93.9)	<0.0001	0.0131
RFB	0.5	2	0(0)	0.62	2	0(0.0)	1	2	1(10.0)	0.5	2	1(10.0)	0.5	4	1(11.1)	1	1	0(0.0)	0.5	1.3	0(0.0)	0.5	2	5(10.2)	0.0027	>0.999
SXT	2	8	4(50)	1	8	2(33.3)	2	4	3(30.0)	4	8	5(50.0)	2	4	3(33.3)	2	2	0(0.0)	4	4	5(62.5)	2	8	20(40.8)	<0.0001	0.6263
ETH	>20	>20		>20	>20		>20	>20		>20	>20		>20	>20		>20	>20		>20	>16		>20	>16
INH	>8	>8		>8	>8		>8	>8		>8	>8		>8	>8		>8	>8		>8	>16		>8	>16
SM	32	>64		64	65		64	>64		64	>64		32	>64		32	>64		32	>64		32	>64

## Sheet: Table S3 
Table S3. The 23S RNA mutaion of 28 M. intracellulare and 89 MP-MIP strains in this study.
Isolates name		Isolates type	Mutation position
3547		TMI	1275G>A
3760		MP-MIP	1275G>A,1630A>G,2422T>C
3768		MP-MIP	1275G>A,1630A>G
3786		MP-MIP	1275G>A,1630A>G
3835		MP-MIP	743TC>T,1275G>A,1630A>G
4125		MP-MIP	1275G>A,1630A>G,2422T>C
4170		TMI	1275G>A
4172		MP-MIP	1275G>A,1630A>G
4182		MP-MIP	1275G>A,1630A>G,2422T>C
4183		MP-MIP	743TC>T,1275G>A,1630A>G,2422T>C
4206		TMI	1275G>A
4211		TMI
4212		MP-MIP	1275G>A,1630A>G,2422T>C
4237		MP-MIP	1275G>A,1630A>G
4261		MP-MIP	60G>A,89T>C,95G>T,242A>C,1275G>A,1630A>G
4296		MP-MIP	1275G>A,1630A>G,2422T>C
4298		TMI	1275G>A
5185		MP-MIP	1275G>A,1630A>G
5191		MP-MIP	60G>A,89T>C,95G>T,242A>C,281GC>AT,1275G>A,1630A>G
5197		TMI
5210		MP-MIP	1275G>A,1630A>G
5214		MP-MIP	1275G>A,2422T>C
5220		MP-MIP	1275G>A,1630A>G
5225		MP-MIP	1275G>A,1630A>G
5251		TMI	1275G>A,1630A>G
5257		MP-MIP	1275G>A,1630A>G
6304		MP-MIP	60G>A,89T>C,242A>C,1275G>A,1630A>G
6312		TMI
6313		TMI
6315		MP-MIP	1275G>A,1630A>G,2422T>C
6317		TMI	1275G>A
6318		TMI
6484		TMI	1275G>A
6492		MP-MIP	1275G>A,1630A>G
6506		TMI	1275G>A
6667		MP-MIP	1275G>A,1630A>G
6758		TMI
6815		MP-MIP	1275G>A,1630A>G
6818		MP-MIP	1275G>A,1630A>G,2422T>C
6829		MP-MIP	1275G>A,1630A>G
6832		MP-MIP	1275G>A,1630A>G,2422T>C
6839		MP-MIP	743TC>T,1275G>A,1630A>G,2422T>C
6840		MP-MIP	1275G>A,1630A>G,2422T>C
6944		TMI
7074		TMI
7075		MP-MIP	1275G>A,1630A>G,2422T>C
7076		TMI	1275G>A,1630A>G
7085		TMI	1275G>A,1630A>G
7092		MP-MIP	1275G>A,1630A>G
7487		TMI	1275G>A,3047C>T
7495		MP-MIP	743TC>T,1275G>A,1630A>G,2422T>C
7496		MP-MIP	743TC>T,1275G>A,1630A>G,2422T>C
7505		MP-MIP	1275G>A,1630A>G,2422T>C
7506		TMI	1275G>A,3047C>T
7507		MP-MIP	60G>A,89T>C,242A>C,1275G>A,1630A>G
7512		MP-MIP	1275G>A,1630A>G
7902		MP-MIP	1275G>A,1630A>G
7914		TMI
7933		TMI
129		MP-MIP	1275G>A,1630A>G
1024		MP-MIP	1275G>A,1630A>G
1034		MP-MIP	1275G>A,1630A>G
1077		MP-MIP	1275G>A,1630A>G
1012		MP-MIP	1179C>T,1275G>A,1630A>G,2422T>C
3105		MP-MIP	578G>A,1275G>A,1630A>G
1051		TMI	1275G>A
1168		MP-MIP	1275G>A,1630A>G
1280		MP-MIP	1275G>A,1630A>G
1123		MP-MIP	1275G>A,1630A>G,2422T>C
2003		MP-MIP	1275G>A,1630A>G
2004		MP-MIP	1275G>A,1630A>G
2068		MP-MIP	1275G>A,1630A>G,2422T>C
2203		MP-MIP	1275G>A,1630A>G,2422T>C
2235		MP-MIP	743TC>T,1275G>A,1630A>G,2422T>C
2262		MP-MIP	1275G>A,1630A>G,2422T>C
3255		MP-MIP	1275G>A,1630A>G,2422T>C
3309		MP-MIP	1275G>A,1630A>G,2422T>C
3311		MP-MIP	1275G>A,1630A>G,2422T>C
4189		MP-MIP	1275G>A,1630A>G,2422T>C
1052		MP-MIP	1275G>A,1630A>G
2130		TMI
2160		TMI	1275G>A
1049		MP-MIP	1275G>A,1630A>G
1072		MP-MIP	1275G>A,1630A>G
2048		MP-MIP	1275G>A,1630A>G,2422T>C
2198		MP-MIP	60G>A,89T>C,242A>C,1275G>A,1630A>G
2257		TMI
2268		MP-MIP	1275G>A,1630A>G,2422T>C
3056		MP-MIP	1275G>A
3086		MP-MIP	1275G>A,1630A>G
4065		MP-MIP	1275G>A,1630A>G
4119		MP-MIP	1275G>A,1630A>G,2422T>C
4212		MP-MIP	1275G>A,1630A>G,2422T>C
2315		MP-MIP	1275G>A,1630A>G
2085		MP-MIP	743TC>T,1275G>A,1630A>G,2422T>C
2087		TMI	1275G>A,1630A>G
4135		MP-MIP	1275G>A,1630A>G
1097		MP-MIP	1275G>A,1630A>G
2083		MP-MIP	1275G>A,1630A>G,2422T>C
5135		MP-MIP	1275G>A,1630A>G,2422T>C
5158		MP-MIP	1275G>A,1630A>G,2422T>C
2339		MP-MIP	1275G>A,1630A>G,3104A>G
1084		TMI	1275G>A
2018		MP-MIP	1275G>A,1630A>G,2422T>C
2031		MP-MIP	1275G>A,1630A>G,2422T>C
4110		MP-MIP	525C>G,1275G>A,1630A>G,2422T>C
1020		MP-MIP	1275G>A,1630A>G,2422T>C
1039		MP-MIP	478G>T,1275G>A,1630A>G,2422T>C
1186		MP-MIP	1275G>A,1630A>G,2422T>C
16		MP-MIP	1275G>A,1630A>G,2422T>C
2005		MP-MIP	1275G>A,1630A>G
2007		MP-MIP	1275G>A,1630A>G
1001		MP-MIP	1275G>A,1630A>G,2422T>C
1006		MP-MIP	1275G>A,1630A>G
2139		MP-MIP	743TC>T,1275G>A,1630A>G,2422T>C
1189		MP-MIP	1275G>A,1630A>G
1196		MP-MIP	1275G>A,1630A>G

## Sheet: Table S4
TableS4. The GyrA and GyrB mutaion of 28 M. intracellulare and 89 MP-MIP strains in this study.
Isolates name	Isolates type	GyrA mutation	GyrB mutation
3547	TMI	p.Arg399His,p.Val479Ile
3760	MP-MIP	p.Arg222Lys,p.Ala259Gly	p.Glu594Asp
3768	MP-MIP
3786	MP-MIP	p.GluArgLeuAlaLys381LysGlnLeuAlaVal,p.Val397Ile,p.Thr638Ala,p.His785Leu
3835	MP-MIP	p.Arg222Lys
4125	MP-MIP	p.Arg222Lys,p.Glu393Ala	p.Lys167Gln
4170	TMI
4172	MP-MIP
4182	MP-MIP	p.Arg222Lys,p.Ala259Gly,p.Arg488Gln
4183	MP-MIP	p.Arg222Lys
4206	TMI	p.Ile374Val,p.Arg399His
4211	TMI
4212	MP-MIP	p.Arg222Lys,p.Glu393Ala	p.Lys167Gln
4237	MP-MIP	p.Gln187His,p.Arg192His,p.Ala194Thr, p.Arg222Lys,p.GluArgLeuAlaLys381LysGlnLeuAlaVal,p.Val397Ile,p.Thr638Ala,p.His785Leu
4261	MP-MIP	p.Arg222Lys
4296	MP-MIP	p.Arg222Lys,p.Ala259Gly,p.Arg488Gln
4298	TMI	p.Ile374Val,p.Arg399His
5185	MP-MIP
5191	MP-MIP	p.Arg222Lys
5197	TMI	p.Ile374Val,p.Arg399His
5210	MP-MIP
5214	MP-MIP	p.Arg222Lys,p.Ala259Gly	p.Glu594Asp
5220	MP-MIP	p.GluArgLeuAlaLys381LysGlnLeuAlaVal,p.Val397Ile,p.Thr638Ala,p.His785Leu
5225	MP-MIP
5251	TMI	p.Arg399His
5257	MP-MIP
6304	MP-MIP	p.Arg222Lys
6312	TMI	p.Ile374Val,p.Arg399His
6313	TMI	p.Ile374Val,p.Arg399His
6315	MP-MIP	p.Arg222Lys
6317	TMI	p.Arg399His,p.Val479Ile
6318	TMI	p.Ile374Val,p.Arg399His
6484	TMI	p.Arg399His,p.Thr413Ile,p.Val479Ile
6492	MP-MIP	p.Arg222Lys	p.Lys167Gln
6506	TMI	p.Arg399His,p.Thr413Ile,p.Val479Ile
6667	MP-MIP	p.Arg222Lys,p.Ala254Gly,p.LysAla336AsnSer,p.Met442Thr
6758	TMI
6815	MP-MIP
6818	MP-MIP	p.Arg222Lys
6829	MP-MIP	p.Gln187His,p.Arg192His, p.Ala194Thr,p.Arg222Lys,p.GluArgLeuAlaLys381LysGlnLeuAlaVal,p.Val397Ile,p.Thr638Ala,p.His785Leu
6832	MP-MIP	p.Arg222Lys
6839	MP-MIP	p.Arg222Lys
6840	MP-MIP	p.Arg222Lys
6944	TMI
7074	TMI
7075	MP-MIP	p.Arg222Lys
7076	TMI	p.Arg399His
7085	TMI	p.Ile374Val,p.Arg399His
7092	MP-MIP	p.GluArgLeuAlaLys381LysGlnLeuAlaVal,p.Val397Ile,p.Thr638Ala,p.His785Leu	p.Ala8Thr
7487	TMI	p.Ile374Val,p.Arg399His
7495	MP-MIP	p.Arg222Lys
7496	MP-MIP	p.Arg222Lys
7505	MP-MIP	p.Arg222Lys
7506	TMI	p.Ile374Val,p.Arg399His
7507	MP-MIP	p.Arg222Lys
7512	MP-MIP	p.Gln187His,p.Arg192His, p.Ala194Thr,p.Arg222Lys,p.GluArgLeuAlaLys381LysGlnLeuAlaVal,p.Val397Ile,p.Thr638Ala,p.His785Leu
7902	MP-MIP
7914	TMI
7933	TMI
129	MP-MIP	p.Arg222Lys	p.Glu594Asp
1024	MP-MIP	p.Arg222Lys,p.Ala259Gly	p.Lys167Gln
1034	MP-MIP	p.Arg222Lys	p.Lys167Gln
1077	MP-MIP	p.Arg222Lys	p.Glu594Asp
1012	MP-MIP	p.Arg222Lys,p.Ala259Gly	p.Lys167Gln
3105	MP-MIP	p.Arg222Lys
1051	TMI	p.Ile374Val,p.Arg399His
1168	MP-MIP		p.Lys167Gln
1280	MP-MIP	p.Arg222Lys	p.Glu594Asp
1123	MP-MIP	p.Arg222Lys,p.Ala246Thr,p.Ala259Gly
2003	MP-MIP	p.Gln187His,p.Arg192His, p.Ala194Thr,p.Arg222Lys,p.Thr638Ala,p.His785Leu
2004	MP-MIP	p.Thr638Ala,p.His785Leu	p.Glu594Asp
2068	MP-MIP	p.Arg222Lys,p.Ala246Thr,p.Ala259Gly	p.Glu594Asp
2203	MP-MIP	p.Arg222Lys,p.Ala246Thr,p.Ala259Gly
2235	MP-MIP	p.Arg222Lys	p.Glu594Asp
2262	MP-MIP	p.Arg222Lys,p.Ala259Gly	p.Glu594Asp
3255	MP-MIP	p.Arg222Lys,p.Ala259Gly	p.Glu594Asp
3309	MP-MIP	p.Arg222Lys,p.Ala246Thr,p.Ala259Gly	p.Glu594Asp
3311	MP-MIP	p.Arg222Lys,p.Ala246Thr,p.Ala259Gly	p.Lys167Gln
4189	MP-MIP	p.Arg222Lys
1052	MP-MIP	p.Arg222Lys
2130	TMI	p.Ile374Val,p.Arg399His
2160	TMI
1049	MP-MIP	p.Val162Met,p.Arg222Lys,p.Arg399His	p.Glu594Asp
1072	MP-MIP	p.Arg222Lys,p.Ala259Gly	p.Glu594Asp
2048	MP-MIP	p.Arg222Lys,p.Ala259Gly
2198	MP-MIP	p.Arg222Lys
2257	TMI	p.Arg399His	p.Ala8Thr
2268	MP-MIP	p.Arg222Lys
3056	MP-MIP	p.Gln187His,p.Arg192His, p.Ala194Thr,p.Arg222Lys,p.Thr638Ala,p.His785Leu
3086	MP-MIP	p.Arg222Lys
4065	MP-MIP	p.Arg222Lys
4119	MP-MIP	p.Arg222Lys
4212	MP-MIP	p.Arg222Lys,p.Ala259Gly,p.Arg488Gln
2315	MP-MIP	p.Arg222Lys
2085	MP-MIP	p.Arg222Lys
2087	TMI	p.Arg399His	p.Glu594Asp
4135	MP-MIP	p.Arg222Lys,p.Ala259Gly	p.Lys167Gln
1097	MP-MIP	p.Arg222Lys	p.Glu594Asp
2083	MP-MIP	p.Val146Met,p.Arg222Lys,p.Ala259Gly	p.Glu594Asp
5135	MP-MIP	p.Arg222Lys,p.Ala259Gly	p.Glu594Asp
5158	MP-MIP	p.Arg222Lys,p.Ala259Gly
2339	MP-MIP	p.Arg222Lys,p.Ala254Gly,p.LysAla336AsnSer
1084	TMI	p.Ile374Val,p.Arg399His	p.Glu594Asp
2018	MP-MIP	p.Arg222Lys,p.Ala259Gly	p.Glu594Asp
2031	MP-MIP	p.Arg222Lys,p.Ala259Gly	p.Glu594Asp
4110	MP-MIP	p.Arg222Lys,p.Ala259Gly	p.Glu594Asp
1020	MP-MIP	p.Arg222Lys,p.Ala259Gly	p.Glu594Asp
1039	MP-MIP	p.Arg222Lys,p.Ala259Gly	p.Glu594Asp
1186	MP-MIP	p.Arg222Lys,p.Ala259Gly	p.Glu594Asp
16	MP-MIP	p.Val146Met,p.Arg222Lys,p.Ala259Gly
2005	MP-MIP	p.Arg222Lys
2007	MP-MIP	p.Arg222Lys	p.Glu594Asp
1001	MP-MIP	p.Arg222Lys,p.Ala246Thr,p.Ala259Gly
1006	MP-MIP	p.Gln187His,p.Arg192His, p.Ala194Thr,p.Arg222Lys,p.GluArgLeuAlaLys381LysGlnLeuAlaVal,p.Val397Ile,p.Thr638Ala,p.His785Leu
2139	MP-MIP	p.Arg222Lys
1189	MP-MIP	p.Arg222Lys
1196	MP-MIP	p.Arg222Lys	p.Lys167Gln
